# Supplementary material for: New Monocyclic Terpenoid Lactones from a Brown Algae Sargassum macrocarpum as Monoamine Oxidase Inhibitors
Source: Plants (Basel). 2022 Jul 31;11(15):1998. doi: 10.3390/plants11151998 (PMC9370394; doi:10.3390/plants11151998)
Supplement: Supplementary file 1 [file plants-11-01998-s001.zip]

Archive with 1 entries (1 files):
- plants-1786834-supplementary.pdf
